# Supplementary material for: Comparing a Novel Anti-BCMA NanoCAR with a Conventional ScFv-Based CAR for the Treatment of Multiple Myeloma
Source: Cells. 2025 Dec 8;14(24):1944. doi: 10.3390/cells14241944 (PMC12731311; doi:10.3390/cells14241944)
Supplement: Supplementary file 1 [file cells-14-01944-s001.zip]

Archive with 1 entries (1 files):
- cells-3973035-supplementary.pdf
